# Supplementary material for: Datasets for board meeting frequency and financial performance of Nigerian deposit money banks
Source: Data Brief. 2018 Jun 27;19:1852–5. doi: 10.1016/j.dib.2018.06.044 (PMC6141861; doi:10.1016/j.dib.2018.06.044)
Supplement: Supplementary file 2 — Supplementary material [file mmc2.xlsx]

## Sheet: Data
Banks	Tobin Q	Log of Board Meeting Freqeuncy	Board Size	Firm Size	Frequency of Board Meeting	Total Asset	Equity
Access
2010	1.21196	0.845098	15	11.9497	7	890546750000	188756000000
2011	1.20755	0.90309	15	11.9774	8	949382097000	197042209000
2012	1.07182	0.90309	15	12.1806	8	1515754463000	108855722000
2013	1.1332	0.845098	17	12.2637	7	1835466000000	244482050000
2014	1.13183	0.845098	14	12.3231	7	2104360539000	277410728000
2015	1.14194	0.778151	14	12.4135	6	2591330151000	367801467000
2016	1.13625	1	14	12.4907	10	3094960515000	421678620000
Diamond
2010	1.10564	0.954243	19	11.8775	9	754234900000	79674962000
2011	1.10798	1	19	11.901	10	796231792000	85981015000
2012	1.0924	0.778151	15	12.0712	6	1178103754000	108855722000
2013	1.09142	0.778151	18	12.1815	6	1518856431000	138853700000
2014	1.10813	0.778151	15	12.2863	6	1933123374000	209024767000
2015	1.12241	0.60206	16	12.2438	4	1753232280000	214609455000
2016	1.1106	0.778151	11	12.3117	6	2049798756000	226707963000
FCMB
2010	1.1961	0.845098	15	11.7748	7	595350000000	116750000000
2011	1.19513	0.90309	15	11.7793	8	601616494000	117393528000
2012	1.1453	0.778151	15	11.9583	6	908545756000	132015403000
2013	1.14253	0.477121	11	12.0036	3	1008280170000	143706729000
2014	1.13714	0.778151	11	12.068	6	1169364784000	160365431000
2015	1.14005	0.69897	10	12.0643	5	1159534176000	162391287000
2016	1.15252	0.778151	10	12.0692	6	1172778078000	178872994000
FIDELITY
2010	1.20171	0.845098	16	8.85733	7	720000000	145230000
2011	1.19796	0.90309	19	8.86799	8	737894000	146073000
2012	1.17658	0.845098	19	8.96112	7	914360000	161455000
2013	1.15118	0.69897	16	9.03391	5	1081217000	163455000
2014	1.14584	1.07918	16	9.07446	12	1187025000	173111000
2015	1.14899	1	17	9.09051	10	1231722000	183516000
2016	1.14282	0.954243	17	9.11332	9	1298141000	185402000
First Bank
2010	1.10027	0.778151	11	9.54292	6	3490739000	350000000
2011	1.12872	0.845098	12	9.45322	7	2839373000	365485000
2012	1.12717	0.90309	19	9.49559	8	3130340000	398100000
2013	1.10224	0.90309	8	9.57373	8	3747375000	383148000
2014	1.11207	0.845098	13	9.61612	7	4131636000	463016000
2015	1.12699	0.845098	13	9.59913	7	3973098000	504524000
2016	1.11472	0.845098	13	9.65464	7	4514788000	517938000
GTB
2010	1.13793	0.60206	13	12.1614	4	1450000000000	200000000000
2011	1.15371	0.69897	14	12.1829	5	1523527545000	234180056000
2012	1.17684	0.60206	14	12.2096	4	1620317223000	286539451000
2013	1.17029	0.60206	14	12.2798	4	1904365795000	324289258000
2014	1.16924	0.60206	14	12.3277	4	2126608312000	359912076000
2015	1.17808	0.69897	16	12.3575	5	2277629224000	405608348000
2016	1.16202	0.69897	16	12.4937	5	3116393439000	504902835000
SKYE
2010	1.10965	0.90309	11	8.95999	8	912000000	100000000
2011	1.10955	0.90309	12	8.96107	8	914265000	100160000
2012	1.09711	0.90309	14	9.03093	8	1073828000	104280000
2013	1.10872	0.845098	13	9.04791	7	1116637000	121401000
2014	1.10173	0.845098	13	9.14247	7	1388267000	141232000
2015	1.08686	1	17	9.07896	10	1199397000	104183000
2016	1.08686	0.954243	17	9.07896	9	1199397000	104183000
STANBIC
2010	1.17222	0.477121	12	8.65321	3	450000000	77500000
2011	1.15286	0.60206	12	8.74369	4	554225000	84719000
2012	1.12655	0.30103	12	8.83047	2	676819000	85651000
2013	1.13292	0.60206	11	8.88164	4	761451000	101209000
2014	1.12766	0.69897	7	8.97401	5	941919000	120244000
2015	1.13756	0.69897	7	8.972	5	937564000	128967000
2016	1.13364	0.60206	7	9.02264	4	1053523000	140798000
Sterling
2010	1.0842	0.778151	12	11.6532	6	450000000000	37890900000
2011	1.08146	0.845098	13	11.7025	7	504048213000	41057337000
2012	1.08039	0.60206	11	11.7636	4	580225940000	46642394000
2013	1.89731	0.778151	13	10.8495	6	70720079000	63457896000
2014	1.10274	0.60206	16	11.9162	4	824539426000	84715285000
2015	1.11954	0.60206	17	11.9028	4	799451417000	95565747000
2016	1.10269	0.60206	17	11.9213	4	834189950000	85660023000
UBA
2010	1.08421	0.69897	20	9.22285	5	1670530000	140674500
2011	1.0786	0.845098	20	9.2834	7	1920435000	150940000
2012	1.08468	0.60206	25	9.35658	4	2272923000	192467000
2013	1.08895	0.778151	19	9.42198	6	2642296000	235036000
2014	1.09607	0.778151	17	9.44131	6	2762573000	265406000
2015	1.12084	0.778151	17	9.43975	6	2752622000	332621000
2016	1.12786	0.69897	17	9.54462	5	3504470000	448069000
UNION
2010	1.19051	0.778151	12	9.01072	6	1025000000	195273000
2011	1.18903	0.845098	14	9.02314	7	1054734000	199372000
2012	1.18818	0.778151	14	9.01412	6	1033047000	194398000
2013	1.1988	0.778151	16	9.0012	6	1002756000	199343000
2014	1.22022	0.69897	14	9.00396	5	1009157000	222234000
2015	1.23507	0.845098	13	9.02108	7	1049731000	246760000
2016	1.21687	0.90309	13	9.09784	8	1252682000	271670000
UNITY
2010	1.11301	0.60206	15	11.5623	4	365000000000	41250000000
2011	1.11751	0.60206	17	11.5716	4	372926748000	43821683000
2012	1.13004	0.778151	17	11.5974	6	395720179000	51457684000
2013	1.0699	1.11394	15	11.606	13	403629290000	28212639000
2014	1.18452	0.845098	14	11.6163	7	413305111000	76263995000
2015	1.18626	0.954243	15	11.6467	9	443321012000	82574531000
2016	1.1755	1	15	11.6777	10	476150235000	83562868000
WEMA
2010	1.02643	0.778151	10	11.3222	6	210000000000	5550000000
2011	1.02834	0.778151	10	11.3447	6	221157042000	6268131000
2012	1.0052	0.69897	12	11.3904	5	245704597000	1278316000
2013	1.12511	0.69897	12	11.5197	5	330872475000	41395151000
2014	1.11441	0.60206	13	11.5827	4	382562312000	43768649000
2015	1.11611	0.60206	14	11.5985	4	396743314000	46064110000
2016	1.11431	0.60206	14	11.6274	4	424043581000	48470734000
ZENITH
2010	1.15909	0.60206	12	9.34242	4	2200000000	350000000
2011	1.16945	0.60206	12	9.36674	4	2326695000	394268000
2012	1.17775	0.69897	14	9.41573	5	2604504000	462956000
2013	1.16202	0.60206	12	9.49736	4	3143133000	509251000
2014	1.14716	0.60206	12	9.57464	4	3755264000	552638000
2015	1.14833	0.69897	12	9.6028	5	4006842000	594353000
2016	1.14863	0.69897	12	9.67576	5	4739825000	704465000

## Sheet: 2012
VARIBALES	ACCESS	DIAMOND	STERLING	UBA	STANBIC	FBN	WEMA	GTB	ZENITH	UNITY	UNION	FIDELITY	SKYE	FCMB
Female Chair on Audit Committee	0	0	0	0	0	0	0	0	0	0	0	0	0	0
Female Expertriate	0	0	0	0	0	0	0	0	0	0	0	0	0	0
Female Member on Board	2	3	1	5	3	4	1	3	2	2	3	3	3	0
Nos of Board members	15	15	11	25	12	19	12	14	14	17	14	19	14	15
Nos of audit meetings	6	4	5	4	5	3	4	4	4	5	6	3	5	5
Audit Fee	605835000	187000000	120000000	179000000	12000000	210000000	90000000	252000000	250000000	80000000	65000000	113000000	150000000	130000000
Total Asset	1745177377	1178103754	580225940	2272923	676819	3130340	245704597	1620317223	2604504	395720179	1033047	914360	1073828	908545756
Total Debt	1504186892	1069248032	69857221	2080456	591168	2732240	244426281	1333777772	2141548	344262498	838649	752905	969548	776530353
Total Equity	240990485	108855722	46642394	192467	85651	398100	1278316	286539451	462956	51457684	194398	161455	104280	132015403

## Sheet: 2013
VARIBALES	ACCESS	DIAMOND	STERLING	UBA	STANBIC	FBN	WEMA	GTB	ZENITH	UNITY	UNION	FIDELITY	SKYE	FCMB
Female Chair on Audit Committee	0	0	1	0	0	0	1	0	0	0	0	0	0	0
Female Expertriate	0	0	0	0	0	0	0	0	0	0	0	0	0	0
Female Member on Board	5	3	2	5	3	0	2	3	2	1	4	3	3	0
Nos of Board members	17	18	13	19	11	8	12	14	12	15	16	16	13	11
Nos of audit meetings	6	4	4	4	5	3	4	4	4	5	6	3	5	5
Audit Fee	105638000	160123000	180000000	180000000	15000000	35000000	90000000	256600000	329000000	80000000	55000000	125000000	150000000	20000000
Total Asset	1835466000	1518856431	707200790	2642296	761451	3747375	330872475	1904365795	3143133	403629290	1002756	1081217	1116637	1008280170
Total Debt	1590983950	1380002731	644339285	2407260	660242	3364227	289477324	1580076537	2633882	375416650	803413	917762	969548	864573441
Total Equity	244482050	138853700	63457896	235036	101209	383148	41395151	324289258	509251	28212639	199343	163455	121401	143706729

## Sheet: 2014
VARIBALES	ACCESS	DIAMOND	STERLING	UBA	STANBIC	FBN	WEMA	GTB	ZENITH	UNITY	UNION	FIDELITY	SKYE	FCMB
Female Chair on Audit Committee	0	0	1	0	0	0	0	0	0	0	0	0	0	0
Female Expertriate	0	0	0	0	0	0	0	0	0	0	0	0	0	0
Female Member on Board	5	2	5	4	3	1	2	3	2	3	4	4	4	0
Nos of Board members	14	15	16	17	7	13	13	14	12	14	14	16	13	11
Nos of audit meetings	6	4	4	4	5	3	4	4	4	5	6	3	5	5
Audit Fee	260000000	145000000	198500000	200000000	15000000	25000000	110000000	300000000	391000000	80000000	55000000	150000000	150000000	30000000
Total Asset	2104360539	1933123374	824539426	2762573	941919	4131636	382562312	2126608312	3755264	413305111	1009157	1187025	1388267	1169364784
Total Debt	1826949811	1724098607	739824141	2497167	821675	3668620	338793663	1766696236	3202626	337041116	786923	1013914	1247035	1008999353
Total Equity	277410728	209024767	84715285	265406	120244	463016	43768649	359912076	552638	76263995	222234	173111	141232	160365431

## Sheet: 2015
VARIBALES	ACCESS	DIAMOND	STERLING	UBA	STANBIC	FBN	WEMA	GTB	ZENITH	UNITY	UNION	FIDELITY	SKYE	FCMB
Female Chair on Audit Committee	0	0	0	0	0	0	0	0	0	0	0	0	0	0
Female Expertriate	0	0	0	0	0	0	0	0	0	0	0	0	0	0
Female Member on Board	5	3	5	4	3	1	3	4	2	5	3	4	5	0
Nos of Board members	14	16	17	17	7	13	14	16	12	15	13	17	17	10
Nos of audit meetings	6	4	4	4	5	3	4	4	4	5	6	3	5	5
Audit Fee	300000000	160000000	198500000	290000000	15000000	25000000	110000000	330000000	447000000	80000000	60000000	150000000	210000000	30000000
Total Asset	2591330151	1753232280	799451417	2752622	937564	3973098	396743314	2277629224	4006842	443321012	1049731	1231722	1199397	1159534176
Total Debt	2223528684	1538622825	703885670	2420001	808597	3468574	350679204	1872020876	3412489	360746481	802971	1048206	1095214	997142889
Total Equity	367801467	214609455	95565747	332621	128967	504524	46064110	405608348	594353	82574531	246760	183516	104183	162391287

## Sheet: 2016
VARIBALES	ACCESS	DIAMOND	STERLING	UBA	STANBIC	FBN	WEMA	GTB	ZENITH	UNITY	UNION	FIDELITY	SKYE	FCMB
Female Chair on Audit Committee	0	0	0	0	0	0	1	0	0	0	0	0	0	0
Female Expertriate	0	0	0	0	0	0	0	0	0	0	0	0	0	0
Female Member on Board	5	3	5	4	3	1	3	4	2	5	3	4	5	0
Nos of Board members	14	11	17	17	7	13	14	16	12	15	13	17	17	10
Nos of audit meetings	6	2	5	4	4	3	4	4	4	5	6	3	5	5
Audit Fee	350000000	175000000	198500000	250000000	15000000	25000000	120000000	350000000	447000000	80000000	80000000	140000000	210000000	50000000
Total Asset	3094960515	2049798756	834189950	3504470	1053523	4514788	424043581	3116393439	4739825	476150235	1252682	1298141	1199397	1172778078
Total Debt	2673281895	1823090793	748529927	3056401	912725	3996850	375572847	2611490604	4035360	392587367	981012	1112739	1095214	993905084
Total Equity	421678620	226707963	85660023	448069	140798	517938	48470734	504902835	704465	83562868	271670	185402	104183	178872994
